# Supplementary material for: Isolation of Ten New Sesquiterpenes and New Abietane-Type Diterpenoid with Immunosuppressive Activity from Marine Fungus Eutypella sp
Source: Pharmaceuticals (Basel). 2025 May 16;18(5):737. doi: 10.3390/ph18050737 (PMC12114701; doi:10.3390/ph18050737)
Supplement: Supplementary file 1 [file pharmaceuticals-18-00737-s001.zip]

Archive with 1 entries (1 files):
- Revised-Supporting Information.pdf
